# Supplementary material for: Diprosopus: A Rare Case of Craniofacial Duplication and a Systematic Review of the Literature
Source: Genes (Basel). 2023 Aug 31;14(9):1745. doi: 10.3390/genes14091745 (PMC10530716; doi:10.3390/genes14091745)
Supplement: Supplementary file 1 [file genes-14-01745-s001.zip]

Archive with 7 entries (6 files):
- Supplementary file S1 CARE-checklist-English-2013 diprosopus.pdf
- Supplementary file S2 PRISMA_2020_checklist.pdf
- Table S1.xlsx
- __MACOSX/
- __MACOSX/._Supplementary file S1 CARE-checklist-English-2013 diprosopus.pdf
- __MACOSX/._Supplementary file S2 PRISMA_2020_checklist.docx
- __MACOSX/._tabella casi ULTIMO.xlsx
