# Supplementary material for: Diprosopus: A Rare Case of Craniofacial Duplication and a Systematic Review of the Literature
Source: Genes (Basel). 2023 Aug 31;14(9):1745. doi: 10.3390/genes14091745 (PMC10530716; doi:10.3390/genes14091745)
Supplement: Supplementary file 1 [file genes-14-01745-s001.zip › Table S1.xlsx]

## Sheet: TAB def
Cases	Jaschevatzky et al., 1980	Barr, 1982	Moerman et al., 1983	Rydnert et al., 1985	Pavone et al., 1987 (case 1)	Pavone et al., 1987 (case 2)	Amir et al., 1995	Rai et al., 1997	Hähnel et al., 2003	Gilbert-Barness et al., 2003	Bulbul et al., 2004	Kotrikova et al., 2007	Dhaifalah et al., 2008	Kastenbaum et al., 2009	D'Armiento et al., 2010	Laor et al., 2012	Ülker et al., 2012	Pachajoa et al., 2014	Tubbs et al., 2015	Yang et al., 2015	Bidondo et al., 2016 (case1)	Bidondo et al., 2016 (case2)	Yazici et al., 2018	Bhuyan et al., 2020	Rehder et al., 2023 (case 1 - 1977)	Rehder et al., 2023 (case 2 - 1986)	Rehder et al., 2023 (case 3 - 2013)	Rehder et al., 2023 (case 4 - 1920)	Rehder et al., 2023 (case 5)	Our case	Rate	%
Mother age (years)	24	15	21	27	24	24	28	25	NA	23	34	NA	33	21	26	24	22	37	NA	28	29	34	42	36	21	32	33	NA	NA	22
Parents consanguineity	no		no	NA	no	no	yes	NA	NA	NA	NA	NA	NA	NA	no	NA	no	NA	NA	no	no	no	no	NA	NA	NA	NA	NA	NA	no
Pregnancy	G3P3	G1P1	G1P0	G2P1	G2P2	G1P1	G5P3	twin pregnancy	NA	G2P1	G4P3	NA	G1P1	G2P2	G1P1 (twin pregnancy)	G1P1	G2P1	G3	NA	G1P0	G2P2 (twin pregnancy)	G6P6	NA	NA	G2P2	G2P2	G2P1	NA	NA	G2P2
Prenatal ultrasound	NA	NA	26 wks: polydramnios	20wks: suspected a neural tube defect and anencephaly	NA	NA	polyhydramnios	21 wks: heart shape skull + dilated 4th ventricle + dilated posterior foss + duplication of orbits and thalami	NA	NA	micrognathia + increased nuchal translucency + abnormal cerebral hemispheres + cystic 4th ventricle + angulation of the lumbar spine	NA	23wks: heart-shaped cranium with single occiput + 2 frontal prominences + 4 hemispheres + 2 cerebella + 2 thalami + 3 orbits	38 wks: multiple congenital anomalies limited to the head and face	22 wks: severe craniofacial abnormalities of the second twin	severe polyhydramnios + hydrocephalus + additional anomalies suspected	12 wks: disporospus (3D)	25 wks: dicephaly	NA	14wks: 2 posterior fontanelles, spina bifida, 3 orbits	17 wks: exencephaly, diaphragmatic hernia, heart displaced by intestinal loops	anencephaly	NA	NA	craniorachischisis	polydramnios + diprosopus + diphrammatic hernia	hydrocephaly + diprosopus + diaphragmatic hernia	NA	NA	NA
Gestational Age (wks)	38	37	29	20	28	32	30	28	NA	16	15	NA	23	40	37	32	12	28	NA	12	39	28	33	36	35	39	18+4	36	NA	38
Weight at birth (g)	4200	2600	660	NA	1210	2450	1260	1852	NA	50		NA	450	3254	1800	3400	NA	NA	NA		1600	740		3400	1200	3350	267	NA	NA	2800
Timing of death	NA	60 hours	pregnancy interruption	NA	few minutes after birth	at birth	stillbirth	36 hours	alive	fetal death in utero	pregnancy interruption at 15wks	alive	pregnancy interruption at 22 wks	1 week	died few minutes post-partum	died at 2 hours	pregnancy interruption at 12 wks	pregnancy interruption	2 months old (myocardial infarction)	pregnancy interruption at 12wks	stillbirth	died at birth	died at 45 days	died at 22 days	stillborn	NA	pregnancy interruption at 18 wks	NA	NA	1 month
Sex	M	F	F	M	F	F	M	M	M	M	F	M	M	M	NA	F	F	F	F	NA	F	F	M	M	F	F	F	F	M	F	16/28	0.57
Cerebral malformation	NA	+	+	+	+	+	+	+	+	+	+	+	+	−	+	+	+	+	NA	NA	+	+	NA	+	+	+	+	+	+	+	0.961538	0.9615
Anencephaly	NA	−	+	+	+	+	+	−	−	+	−	−	−	−	+	−	−	+	NA	NA	+	+	NA	−	+	−	−	−	−	−	0.423077	0.4231
Encephalocele	NA	+	−	−	−	−	−	−	−	−	−	−	−	−	−	−	−	+	NA	NA	−	−	NA	−	−	−	+	−	−	−	0.115385	0.1154
Cranio- or rachischisis	NA	−	+	−	+	−	+	−	−	+	+	−	−	−	+	−	+	−	NA	NA	−	−	NA	−	+	−	−	+	−	−	0.346154	0.3462
Cerebral duplication	NA	−	−	−	−	−	−	−	−	−	+	−	+	−	−	+	−	−	NA	NA	−	−	NA	−	−	+	+	−	−	−	0.192308	0.1923
Abscence of corpus callosum	NA	+	−	−	−	−	−	−	+	−	−	−	−	−	−	−	−	−	NA	NA	−	−	NA	+	−	−	−	−	−	+	4/26	0.1538
Others	NA	−	hypophysis absence	−	−	−	−	2 thalami + dilateted fourth ventricle + abnormally dilated posterior foss	4 cerebral frontal lobes	−	encephalic trunk duplication	4 cerebral frontal lobes	2 hypoplastic cerebellum	−	−	−	−	−	NA	NA	−	−	NA	4 cerebral frontal lobes + 3rd ventricle was dilated	−	holoprosencephaly + hydrocephaly	vermis hypoplasia + Dandy Walker cyst	exencephaly	hydrocephaly	small midline anterior lipoma + small posterior fossa with cerebellar tonsillar ectopia (Chiari I malformation)
Facial malformation	+	+	+	+	+	+	+	+	+	+	+	+	+	+	+	+	+	+	+	+	+	+	+	+	+	+	+	+	+	+	30/30	1
N of eyes	4	3 (4 orbits)	4	4	4 (3 orbits)	3	4	4	2 (3 orbits)	4	4	2	4 (3 orbits)	2 (coloboma)	4	4 (3 orbits)	4	4	4	3	4	4	4	2	4 (3 orbits)	3 (4 orbits)	4 (3 orbits)	4	4 (3 orbits)	2
N of noses	2	2	2	2	2	2	2	2	2	2	2	2	2	2	2	2		2	2	2	2	2	2	2	2	2	2	2	2	2 (2 wide nostrils)
N of mouths	2	2	2	2	2	2	2	2	1 but enlarged	2	2	1 but enlarged	2	2	2	2	2	2	2	2	2	2	2	2	2	2	2	2	2	2
N of ears	2	2	3	2	3	3	3	2	2	2	2	2	2	4	2	2		2	2	2	2	2	2	2	3	3	3	3	3	2
Cardiac malformation	NA	membranous VSD	complete persistent atrioventricular canal, transposition of the great arteries and atresia of the pulmonary valve	NA	PFO + VSD + PDA	−	NA	NA	VSD	tetralogy of Fallot + bilateral innominate arteries	NA	−	NA	hypoplastic ventricle + 2nd (likely left) ventricle + 1 great vessel without a branching pattern + faint atrial septum	transposition of the great arteries	tetralogy of Fallot	membranous VSD + anomalous great vessels	NA	NA	NA	NA	NA	NA	NA	tetralogy of Fallot	VSD	ASD2	NA	NA	NA	12/14	0.8571
Oral/palate cleft	NA	NA	−	NA	NA	−	+	NA	NA	NA	+	−	NA	NA	−	+ (2)	NA	+ (2)	NA	NA	+	+	NA	NA	+	+	−	+	+	−	10/16	0.625
Diaphragmatic hernia	NA	NA	NA	NA	+	−	−	NA	NA	NA	NA	−	NA	NA	−	−	−	NA	NA	NA	+	−	NA	NA	+	+	+	NA	NA	−	0.416667	0.4166
DSD	−	NA	−	NA	−	−	+ no testis palpable	NA	NA	−	NA	NA	NA	NA	+ one testicle in the inguinal channel	NA	−	−	NA	NA	−	−	NA	NA	−	−	−	NA	NA	−	2/16	0.125
Others clinical features	2 neck		2 thymuses, tracheae, pancreas, spleen + duplication of GI until proximal duodenum and malrotated + 2 umbelical vessels			hypoplastic lungs and thymus	2 chins + omphalocele			2 spinal cords + omphalocele + absent gallbladder + right pulmonary sequestration + duplication of proxinal pharinx and esophagus		1 hypoplastic orbit	right lung hypoplastic	2-vessel umbilical cord	bilateral clubfeet	2 cervical spine and upper thoracic spine to approximately the T3 level + midline liver and tabscence of the gallbladder				two joined cervicothoracic spines					duplication of vertebral bodies
Genetic exam performed	NA	NA	karyotype (46,XX)	NA	karyotype (46,XX)	karyotype (46,XX)	NA	karyotype (46,XY)	NA	NA	karyotype (46,XX)	NA	NA	karyotype (46,XY)	NA	NA	−	karyotype (46,XX)	−	NA	−	−	NA	NA	NA	NA	karyotype (46,XX); singleton WES neg	NA	NA	NA
